# Supplementary material for: Facile Synthesis of Highly Emissive All-Inorganic Manganese Bromide Compounds with Perovskite-Related Structures for White LEDs
Source: Molecules. 2022 Nov 26;27(23):8259. doi: 10.3390/molecules27238259 (PMC9736304; doi:10.3390/molecules27238259)
Supplement: Supplementary file 1 [file molecules-27-08259-s001.zip]

Archive with 1 entries (1 files):
- molecules-2051432-supplementary.pdf
